# Supplementary material for: Acidic pH Triggers Lipid Mixing Mediated by Lassa Virus GP
Source: Viruses. 2020 Jul 2;12(7):716. doi: 10.3390/v12070716 (PMC7411951; doi:10.3390/v12070716)
Supplement: Supplementary file 1 [file viruses-12-00716-s001.zip]

Archive with 11 entries (10 files):
- Movie S4.avi
- __MACOSX/
- __MACOSX/._Movie S4.avi
- Movie S5.avi
- __MACOSX/._Movie S5.avi
- Movie S1.avi
- __MACOSX/._Movie S1.avi
- Movie S2.avi
- __MACOSX/._Movie S2.avi
- Movie S3.avi
- __MACOSX/._Movie S3.avi
